# Supplementary material for: The Prognostic Roles of Systemic Inflammatory Markers Before Abiraterone or Enzalutamide Therapy in Metastatic Castration-Resistant Prostate Cancer
Source: J Clin Med. 2025 Sep 17;14(18):6536. doi: 10.3390/jcm14186536 (PMC12470515; doi:10.3390/jcm14186536)
Supplement: Supplementary file 1 [file jcm-14-06536-s001.zip]

Archive with 1 entries (1 files):
- jcm-3826810-supplementary.pdf
